# Supplementary material for: Solute exchange through gap junctions lessens the adverse effects of inactivating mutations in metabolite-handling genes
Source: eLife. 2022 Sep 15;11:e78425. doi: 10.7554/eLife.78425 (PMC9534548; doi:10.7554/eLife.78425)
Supplement: Figure 6—figure supplement 3—source data 1. [file elife-78425-fig6-figsupp3-data1.zip]

Archive with 1 entries (1 files):
- Figure 6-figure supp 3-source data 1.pdf
